# Supplementary material for: Air Quality in the Harbin-Changchun Metropolitan Area in Northeast China: Unique Episodes and New Trends
Source: Toxics. 2021 Dec 17;9(12):357. doi: 10.3390/toxics9120357 (PMC8707320; doi:10.3390/toxics9120357)
Supplement: Supplementary file 1 [file toxics-09-00357-s001.zip]

Archive with 1 entries (1 files):
- toxics-1482443-supplementary.pdf
